# Supplementary material for: Impact of Anthropogenic Pollution on the Plant Species Diversity and Composition Along the Riparian Ecotones of Goa's Sal and Zuari Rivers
Source: Plant Environ Interact. 2025 Mar 7;6(2):e70037. doi: 10.1002/pei3.70037 (PMC11887569; doi:10.1002/pei3.70037)
Supplement: Supplementary file 1 — Data S1. [file PEI3-6-e70037-s001.zip]

Archive with 2 entries (2 files):
- env dataset.csv
- species abundance dataset.csv
