# Supplementary material for: Impact of Anthropogenic Pollution on the Plant Species Diversity and Composition Along the Riparian Ecotones of Goa's Sal and Zuari Rivers
Source: Plant Environ Interact. 2025 Mar 7;6(2):e70037. doi: 10.1002/pei3.70037 (PMC11887569; doi:10.1002/pei3.70037)
Supplement: Supplementary file 1 — Data S1. [file PEI3-6-e70037-s001.zip › env dataset.csv]

	River	station	season	HA	BOD	Ca.Mg	HCO3	PO4	SR	SD	SE	HEM	WPI	NO3	PO4	pH	SECCHI DEPTH	TEMP	SAL	TURB
Z1A	Zuari	1	Monsoon	For	1	2.8	1.2	0.18	5.835	2.83	0.824	3	0.312	2.9	0.18	7.05	142	28	0.58	0.01835
Z1B	Zuari	1	Post-Mon	For	2	3.2	1.1	0.11	5.003	2.41	0.733	3.5	0.375	3.1	0.11	7.07	109	28.5	0.91	0.027794
Z1C	Zuari	1	Pre-Mon	For	1	3.3	1.2	0.25	4.542	2.28	0.718	3.5	0.407	3.5	0.25	7.13	112	28.5	6.4	0.026634
Z2A	Zuari	2	Monsoon	Urb	4	26.3	1.5	1.15	5.705	2.73	0.828	4.5	0.546	10.8	1.15	7.04	105	30	0.7	0.029474
Z2B	Zuari	2	Post-Mon	Urb	3	24.4	1.5	1.31	5.815	2.29	0.703	4.7	0.663	11.3	1.31	7.05	104	30	0.86	0.02992
Z2C	Zuari	2	Pre-Mon	Urb	4.5	28.3	1.6	1.29	5.683	2.22	0.7	4.8	0.65	11.2	1.29	6.97	94	30.5	0.79	0.035066
Z3A	Zuari	3	Monsoon	Fis	3	66.4	2.1	0.55	7.794	3.32	0.893	3.9	0.395	3.8	0.55	6.92	57	29	5.91	0.076903
Z3B	Zuari	3	Post-Mon	Fis	2	69	2	0.92	7.466	3.22	0.878	4	0.421	3.6	0.92	6.98	38	28	7.35	0.145339
Z3C	Zuari	3	Pre-Mon	Fis	3	69.7	2.2	1.38	5.968	2.72	0.813	4.1	0.448	4	1.38	6.82	53	29	13.99	0.086209
Z4A	Zuari	4	Monsoon	Fis	1.5	90	3.2	0.63	5.448	2.96	0.878	4.1	0.425	3.4	0.63	7.06	56	29	10.5	0.07907
Z4B	Zuari	4	Post-Mon	Fis	1.5	91.4	3.5	0.91	5.5	2.85	0.855	4	0.432	3.2	0.91	7.08	44	29	14.6	0.11546
Z4C	Zuari	4	Pre-Mon	Fis	2	97.3	3.6	0.65	4.423	2.69	0.869	4	0.495	3.9	0.65	7.04	55	29.5	20	0.081339
Z5A	Zuari	5	Monsoon	Fis	2.5	104.2	4.8	0.41	6.015	2.51	0.825	4.5	0.491	7.4	0.41	7.55	38	29.5	22	0.145339
Z5B	Zuari	5	Post-Mon	Fis	3	103.7	4.8	0.38	6.431	2.48	0.875	4.9	0.496	8	0.38	7.65	40	30	24.5	0.134095
Z5C	Zuari	5	Pre-Mon	Urb	2.5	105.2	5	0.14	5.625	2.03	0.815	5	0.531	7.7	0.14	7.32	42	29.5	29.3	0.124208
S1A	Sal	1	Monsoon	For	1	12.8	2.4	0.64	3.917	2.53	0.807	3.1	0.372	8.3	0.64	7.12	74	25	1.09	0.051049
S1B	Sal	1	Post-Mon	For	1	13.1	2.3	0.5	3.856	2.57	0.833	4	0.416	9	0.5	7.18	80	27	2.33	0.045169
S1C	Sal	1	Pre-Mon	For	1.5	14.8	2.6	0.88	3.551	2.38	0.794	3.8	0.488	9.2	0.88	7.56	71	25	3.4	0.054476
S2A	Sal	2	Monsoon	Sew	6	8.1	3.5	0.91	3.924	2.53	0.806	4.9	0.684	12.1	0.91	6.92	30	31	0.24	0.210644
S2B	Sal	2	Post-Mon	Sew	5	8.2	3.6	1.1	3.899	2.37	0.767	5.2	0.89	11.9	1.1	6.81	24	30.5	0.88	0.299009
S2C	Sal	2	Pre-Mon	Sew	5	8.9	3.8	1.2	2.909	2.17	0.783	5.8	0.97	12.8	1.2	6.4	20	30.5	0.98	0.398096
S3A	Sal	3	Monsoon	Urb	2.5	16	2.7	0.7	3.73	2.72	0.894	4.4	0.575	11.7	0.7	7.01	54	30	2.3	0.083716
S3B	Sal	3	Post-Mon	Urb	3	18.1	2.9	0.77	3.916	2.67	0.876	4.9	0.636	12.5	0.77	6.91	55	30	3.4	0.081339
S3C	Sal	3	Pre-Mon	Fis	4	20.3	3	1.23	3.053	2.26	0.816	5	0.699	13	1.23	6.7	50	30.5	5.2	0.094466
S4A	Sal	4	Monsoon	Agr	2	49.3	2.2	0.41	5.876	3.07	0.887	3.5	0.341	3.3	0.41	7.21	104	26	9.12	0.02992
S4B	Sal	4	Post-Mon	Agr	2.5	53	2.3	0.54	5.78	2.99	0.88	3.8	0.418	2.5	0.54	7.15	95	26.5	11.27	0.034488
S4C	Sal	4	Pre-Mon	Agr	3	54.1	2.4	0.55	4.557	2.54	0.799	3.8	0.458	3.2	0.55	6.89	91	27	12.99	0.036898
S5A	Sal	5	Monsoon	Urb	4	109	2.1	0.44	3.71	2.45	0.865	4.9	0.612	6.5	0.44	7.81	74	30	20	0.051049
S5B	Sal	5	Post-Mon	Urb	3	99.8	2.2	0.51	3.119	2.2	0.856	5.9	0.703	7.4	0.51	7.73	72	30	22.5	0.053293
S5C	Sal	5	Pre-Mon	Urb	4	112.3	2.6	0.93	1.949	1.52	0.784	6	0.706	7.3	0.93	7.15	67	29	25.1	0.059668
