# Supplementary material for: Impact of Anthropogenic Pollution on the Plant Species Diversity and Composition Along the Riparian Ecotones of Goa's Sal and Zuari Rivers
Source: Plant Environ Interact. 2025 Mar 7;6(2):e70037. doi: 10.1002/pei3.70037 (PMC11887569; doi:10.1002/pei3.70037)
Supplement: Supplementary file 1 — Data S1. [file PEI3-6-e70037-s001.zip › species abundance dataset.csv]

Station	Abru.pre	Acac.mur	Acac.aur	Acan.ili	Acme.rad	Acro,aur	Ager.con	Agla.que	Alte.fic	Alte.ses	Alys.vig	Amor.pae	Arto.het	Asys.gan	Avic.mar	Avic.off	Axon.com	Barr.acu	Brac.mut	Brug.gym	Caes.cri	Caly.via	Cana.gla	Cary.ure	Cayr.tri	Ceib.pen	Cent.vir	Chei.spe	Chlo.bar	Chro odo	Cleo.ine	Cleo.vis	Cler.inf	Coco.nuc	Colo.esc	Crot.pal	Crot.ver	Cucu.ang	Cycl.int	Cyno.dac	Cype.art	Cype.com	Cype.dif	Cype.exa	Cype.iri	Cype.jav	Cype.lon	Cype.rot	Cype.str
Z1A	0	2	0	0	0	0	3	0	0	15	0	3	1	0	0	0	0	3	0	0	1	0	0	0	0	0	4	0	0	12	0	0	0	1	0	0	0	0	0	0	0	0	0	4	0	1	0	0	0
Z1B	0	0	0	0	3	0	5	0	0	10	0	2	1	0	0	0	0	2	0	0	1	0	0	0	0	0	3	0	0	18	0	0	0	1	0	0	0	0	0	0	0	0	0	6	0	1	0	0	0
Z1C	0	2	0	0	5	0	2	0	0	6	0	0	1	0	0	0	0	3	0	0	1	0	0	0	0	0	3	0	0	10	0	0	0	1	0	0	0	0	0	0	0	0	0	0	0	1	0	0	0
Z2A	0	0	0	0	0	3	0	6	0	0	0	0	0	0	0	0	0	0	0	0	0	1	0	0	0	1	0	4	0	0	0	0	3	1	0	0	0	1	10	0	0	9	0	0	0	0	7	0	0
Z2B	0	0	0	2	0	3	0	4	0	0	0	0	0	0	0	0	0	0	0	0	0	1	0	0	0	1	0	3	0	0	0	0	0	1	0	0	0	1	6	0	0	5	0	0	0	0	3	0	0
Z2C	0	0	0	1	0	2	0	4	0	0	0	0	0	0	0	0	0	0	0	0	0	1	0	0	0	1	0	2	0	0	0	0	0	1	0	0	0	0	5	0	0	5	0	0	0	0	3	0	0
Z3A	0	0	1	20	0	15	0	0	0	0	0	0	1	0	0	2	0	0	0	3	2	0	0	0	0	0	0	0	7	3	2	0	2	0	0	0	1	1	0	0	0	3	0	0	4	5	0	0	0
Z3B	0	0	1	18	0	12	0	0	0	0	0	0	1	0	0	2	0	0	0	4	3	0	0	0	0	0	0	0	6	3	2	0	1	0	0	0	2	1	0	0	0	3	0	0	2	5	0	0	0
Z3C	0	0	1	20	0	12	0	0	0	0	0	0	1	0	0	1	0	0	0	3	2	0	0	0	0	0	0	0	0	2	1	0	1	0	0	0	2	0	0	0	0	0	0	0	0	3	0	0	0
Z4A	2	0	0	12	0	3	0	0	0	3	0	0	0	0	2	4	0	0	0	3	0	0	0	2	0	0	0	0	0	4	2	0	1	0	0	0	3	0	0	0	0	5	0	0	3	20	0	0	0
Z4B	3	0	0	19	0	2	0	0	0	2	0	0	0	0	2	3	0	0	0	2	0	0	0	2	0	0	0	0	0	2	1	0	2	0	0	0	2	0	0	0	0	3	0	0	2	17	0	0	0
Z4C	0	0	0	12	0	3	0	0	0	2	0	0	0	0	2	3	0	0	0	2	0	0	0	2	0	0	0	0	0	2	1	0	0	0	0	0	2	0	0	0	0	2	0	0	1	12	0	0	0
Z5A	0	0	0	5	0	0	0	0	0	0	0	0	0	0	2	3	0	0	0	2	0	0	0	0	0	0	0	0	0	0	0	0	0	0	0	0	5	1	0	0	0	0	0	0	2	0	0	0	0
Z5B	0	0	0	10	0	0	0	0	0	0	0	0	0	0	1	2	0	0	0	1	0	0	0	0	0	0	0	0	0	0	0	0	0	0	0	0	3	0	0	0	0	0	0	0	2	0	0	0	0
Z5C	0	0	0	9	0	0	0	0	0	0	0	0	0	0	1	3	0	0	0	2	0	0	0	0	0	0	0	0	0	0	0	0	0	0	0	0	0	0	0	0	0	0	0	0	0	0	0	0	0
S1A	0	0	0	0	0	0	0	0	2	17	3	0	0	0	0	0	0	3	20	0	0	0	0	2	4	0	0	0	0	10	0	0	0	0	0	0	0	0	0	19	0	0	0	0	0	0	0	0	0
S1B	0	0	0	0	0	0	0	0	0	12	2	0	0	0	0	0	0	2	15	0	0	0	0	2	5	0	0	0	0	8	0	0	0	0	0	0	0	0	0	15	0	0	0	0	0	0	0	0	0
S1C	0	0	0	0	0	0	0	0	0	10	0	0	0	0	0	0	0	3	40	0	0	0	0	2	2	0	0	0	0	5	0	0	0	0	0	0	0	0	0	9	0	0	0	0	0	0	0	0	0
S2A	0	0	0	0	0	0	0	0	0	20	0	0	0	0	0	0	20	5	50	0	0	0	3	0	4	0	0	0	0	0	0	3	0	2	0	4	0	0	0	30	0	0	0	0	0	0	0	5	0
S2B	0	0	0	0	0	0	0	0	0	12	0	0	0	0	0	0	12	7	44	0	0	0	2	0	4	0	0	0	0	0	0	1	0	2	0	3	0	0	0	35	0	0	0	0	0	0	0	3	0
S2C	0	0	0	0	0	0	0	0	0	13	0	0	0	0	0	0	9	5	44	0	0	0	3	0	1	0	0	0	0	0	0	0	0	2	0	0	0	0	0	25	0	0	0	0	0	0	0	0	0
S3A	0	0	0	0	0	0	0	0	0	0	0	0	0	0	0	2	0	0	0	0	0	0	0	0	0	0	0	0	20	0	0	0	0	1	0	0	0	0	0	0	9	0	5	0	0	4	15	4	4
S3B	0	0	0	0	0	0	0	0	0	0	0	0	0	0	0	2	0	0	0	0	0	0	0	0	0	0	0	0	12	0	0	0	0	1	0	0	0	0	0	0	5	0	4	0	0	3	24	1	2
S3C	0	0	0	0	0	0	0	0	0	0	0	0	0	0	0	1	0	0	0	0	0	0	0	0	0	0	0	0	4	0	0	0	0	1	0	0	0	0	0	0	5	0	0	0	0	3	29	0	2
S4A	0	0	0	20	0	0	6	0	2	0	3	0	0	0	0	1	0	0	0	4	0	0	0	0	0	0	0	0	4	15	0	0	0	1	3	0	0	0	0	0	0	0	3	0	0	1	0	0	0
S4B	0	0	0	18	0	0	2	0	1	0	0	0	0	0	0	3	0	1	0	5	0	0	0	0	0	0	0	0	4	21	0	0	0	1	2	0	0	0	0	0	0	0	2	0	0	2	0	0	0
S4C	0	0	0	15	0	0	2	0	0	0	0	0	0	0	0	1	0	1	0	3	0	0	0	0	0	0	0	0	0	30	0	0	0	1	2	0	0	0	0	0	0	0	0	0	0	1	0	0	0
S5A	0	0	0	7	0	0	2	0	5	0	1	0	0	12	0	2	0	0	0	2	0	0	0	0	0	0	0	0	0	0	0	0	0	1	0	0	3	2	0	0	0	0	0	0	0	0	0	0	0
S5B	0	0	0	5	0	0	0	0	0	0	0	0	0	15	0	1	0	0	0	1	0	0	0	0	0	0	0	0	0	0	0	0	0	0	0	0	2	1	0	0	0	0	0	0	0	0	0	0	0
S5C	0	0	0	2	0	0	0	0	0	0	0	0	0	9	0	1	0	0	0	1	0	0	0	0	0	0	0	0	0	0	0	0	0	0	0	0	0	0	0	0	0	0	0	0	0	0	0	0	0
[truncated: 77 more columns]
